# Supplementary material for: Single-cell RNA-seq of cultured human adipose-derived mesenchymal stem cells
Source: Sci Data. 2019 Feb 26;6:190031. doi: 10.1038/sdata.2019.31 (PMC6390702; doi:10.1038/sdata.2019.31)
Supplement: Supplementary file 1 [file sdata201931-isa1.zip]

Archive with 3 entries (3 files):
- i_Investigation.txt
- s_Zhou447B_study.txt
- a_Zhou447B_assay.txt
