# Supplementary material for: Single-cell RNA-seq of cultured human adipose-derived mesenchymal stem cells
Source: Sci Data. 2019 Feb 26;6:190031. doi: 10.1038/sdata.2019.31 (PMC6390702; doi:10.1038/sdata.2019.31)
Supplement: Supplementary file 1 [file sdata201931-isa1.zip › i_Investigation.txt]

# Investigation File generated for Scientific Data with Investigation File Authoring Tool version 0.1.0 on 22/01/2019 - This metadata file is CC0
ONTOLOGY SOURCE REFERENCE
Term Source Name	NCBITaxon	UBERON	OBI	VO	EFO	FBbi	ERO
Term Source File	http://data.bioontology.org/ontologies/NCBITAXON	http://data.bioontology.org/ontologies/UBERON	http://data.bioontology.org/ontologies/OBI	http://data.bioontology.org/ontologies/VO	http://data.bioontology.org/ontologies/EFO	http://data.bioontology.org/ontologies/FBbi	http://data.bioontology.org/ontologies/ERO
Term Source Version	2016AB	releases/2014-06-15	2014-08-18	Vision Release; 1.0.788	2.103		2013-08-02
Term Source Description	National Center for Biotechnology Information (NCBI) Organismal Classification	Uber Anatomy Ontology	Ontology for Biomedical Investigations	Vaccine Ontology	Experimental Factor Ontology	Biological Imaging Methods Ontology	Eagle-I Research Resource Ontology
INVESTIGATION
Investigation Identifier
Investigation Title
Investigation Description
Investigation Submission Date
Investigation Public Release Date
INVESTIGATION PUBLICATIONS
Investigation PubMed ID
Investigation Publication DOI
Investigation Publication Author List
Investigation Publication Title
Investigation Publication Status
Investigation Publication Status Term Accession Number
Investigation Publication Status Term Source REF
INVESTIGATION CONTACTS
Investigation Person Last Name
Investigation Person Mid Initials
Investigation Person First Name
Investigation Person Address
Investigation Person Phone
Investigation Person Fax
Investigation Person Email
Investigation Person Affiliation
Investigation Person Roles
Investigation Person Roles Term Accession Number
Investigation Person Roles Term Source REF
STUDY
Study Identifier	10.1038/sdata.2019.31
Study Title	Single-cell RNA-seq of cultured human adipose-derived mesenchymal stem cells
Study Submission Date	16/08/2018
Study Public Release Date	26/02/2019
Study Description	http://www.nature.com/articles/sdata201931#abstract
Study File Name	s_Zhou447B_study.txt
Comment[Subject Keywords]	/;///;///;//
Comment[Manuscript Licence]	CC BY-4.0
Comment[Experimental Metadata Licence]	CC0
Comment[Supplementary Information File Name]		Supplementary Table S1	Supplementary Table S2	Supplementary Table S3
Comment[Supplementary Information File Type]	x-zip-compressed	pdf	pdf	pdf
Comment[Supplementary Information File URL]	http://www.nature.com/articles/sdata201931#supplementary-information	http://www.nature.com/articles/sdata201931#supplementary-information	http://www.nature.com/articles/sdata201931#supplementary-information	http://www.nature.com/articles/sdata201931#supplementary-information
Comment[Data Repository]	figshare;figshare
Comment[Data Record Accession]	SRP148833;doi:10.6084/m9.figshare.c.4286855.v2
Comment[Data Record URI]	http://identifiers.org/insdc.sra:SRP148833;https://doi.org/10.6084/m9.figshare.c.4286855.v2
STUDY DESIGN DESCRIPTORS
Study Design Type	transcription profiling design	sequence analysis objective
Study Design Type Term Accession Number	OBI:0001430	OBI:0200081
Study Design Type Term Source REF	OBI	VO
STUDY PUBLICATIONS
Study PubMed ID
Study Publication DOI
Study Publication Author List
Study Publication Title
Study Publication Status
Study Publication Status Term Accession Number
Study Publication Status Term Source REF
STUDY FACTORS
Study Factor Name
Study Factor Type
Study Factor Type Term Accession Number
Study Factor Type Term Source REF
STUDY ASSAYS
Study Assay Measurement Type	adipose tissue derived mesenchymal stem cell
Study Assay Measurement Type Term Accession Number	http://www.ebi.ac.uk/efo/EFO_0005023
Study Assay Measurement Type Term Source REF	EFO
Study Assay Technology Type	single cell nucleic acid sequencing protocol
Study Assay Technology Type Term Accession Number	http://www.ebi.ac.uk/efo/EFO_0008439
Study Assay Technology Type Term Source REF	EFO
Study Assay Technology Platform	instrument; manufacturer
Study Assay File Name	a_Zhou447B_assay.txt
STUDY PROTOCOLS
Study Protocol Name	Isolation and culture of human ADSCs	Preparation of a single cell suspension	Single-cell RNA-seq library preparation & sequencing	Dimensional reduction clustering & t-SNE projection
Study Protocol Type	sample preparation method	sample preparation method	RNA sequencing	data transformation
Study Protocol Type Term Accession Number	FBbi:00000001	FBbi:00000001	ERO:0001658	OBI:0200000
Study Protocol Type Term Source REF	FBbi	FBbi	ERO	ERO
Study Protocol Description				
Study Protocol URI	""	""	""	""
Study Protocol Version				
Study Protocol Parameters Name	""	""	instrument; manufacturer	""
Study Protocol Parameters Name Term Accession Number	""	""	""	""
Study Protocol Parameters Name Term Source REF	""	""	""	""
Study Protocol Components Name	""	""	""	""
Study Protocol Components Type	""	""	""	""
Study Protocol Components Type Term Accession Number	""	""	""	""
Study Protocol Components Type Term Source REF	""	""	""	""
STUDY CONTACTS
Study Person Last Name	Liu	Xiang	Xu	Huang	Yu	Zhang	Long	Zhou
Study Person First Name	Xuanyu	Qinqin	Fen	Jiuzuo	Nanze	Qixu	Xiao	Zhou
Study Person Mid Initials								
Study Person Email	""	""	""	""	""	""	pumclongxiao@126.com	zhouzhou@fuwaihospital.org
Study Person Phone								
Study Person Fax								
Study Person Address								
Study Person Affiliation	State Key Laboratory of Cardiovascular Disease, Beijing Key Laboratory for Molecular Diagnostics of Cardiovascular Diseases, Center of Laboratory Medicine, Fuwai Hospital, National Center for Cardiovascular Diseases, Chinese Academy of Medical Sciences and Peking Union Medical College, Beijing 100037, China	State Key Laboratory of Cardiovascular Disease, Beijing Key Laboratory for Molecular Diagnostics of Cardiovascular Diseases, Center of Laboratory Medicine, Fuwai Hospital, National Center for Cardiovascular Diseases, Chinese Academy of Medical Sciences and Peking Union Medical College, Beijing 100037, China	State Key Laboratory of Cardiovascular Disease, Beijing Key Laboratory for Molecular Diagnostics of Cardiovascular Diseases, Center of Laboratory Medicine, Fuwai Hospital, National Center for Cardiovascular Diseases, Chinese Academy of Medical Sciences and Peking Union Medical College, Beijing 100037, China	Division of Plastic Surgery, Peking Union Medical College Hospital, Beijing 100730, China	Division of Plastic Surgery, Peking Union Medical College Hospital, Beijing 100730, China	Plastic Surgery Department, the University of Texas MD Anderson Cancer Center, Houston, TX 77030, USA	Division of Plastic Surgery, Peking Union Medical College Hospital, Beijing 100730, China	State Key Laboratory of Cardiovascular Disease, Beijing Key Laboratory for Molecular Diagnostics of Cardiovascular Diseases, Center of Laboratory Medicine, Fuwai Hospital, National Center for Cardiovascular Diseases, Chinese Academy of Medical Sciences and Peking Union Medical College, Beijing 100037, China
Study Person Roles								
Study Person Roles Term Accession Number								
Study Person Roles Term Source REF								
Comment[Study Person ORCID]								
Comment[Funder]								
Comment[FundRef ID]								
Comment[Funder Term Source REF]								
Comment[Grant Identifier]								
