# Supplementary material for: Single-cell RNA-seq of cultured human adipose-derived mesenchymal stem cells
Source: Sci Data. 2019 Feb 26;6:190031. doi: 10.1038/sdata.2019.31 (PMC6390702; doi:10.1038/sdata.2019.31)
Supplement: Supplementary file 1 [file sdata201931-isa1.zip › s_Zhou447B_study.txt]

Source Name	Characteristics[organism]	Term Source REF	Term Accession Number	Characteristics[organism part]	Term Source REF	Term Accession Number	Protocol REF	Protocol REF	Sample Name
healthy female donor who underwent liposuction surgery for cosmetic purposes	Homo sapiens	NCBITaxon	NCBITaxon:9606	adipose tissue	UBERON	UBERON:0001013	Isolation and culture of human ADSCs	Preparation of a single cell suspension	ADSC N7
healthy female donor who underwent liposuction surgery for cosmetic purposes	Homo sapiens	NCBITaxon	NCBITaxon:9606	adipose tissue	UBERON	UBERON:0001013	Isolation and culture of human ADSCs	Preparation of a single cell suspension	ADSC N5
healthy female donor who underwent liposuction surgery for cosmetic purposes	Homo sapiens	NCBITaxon	NCBITaxon:9606	adipose tissue	UBERON	UBERON:0001013	Isolation and culture of human ADSCs	Preparation of a single cell suspension	ADSC N8
