# Supplementary material for: Single-cell RNA-seq of cultured human adipose-derived mesenchymal stem cells
Source: Sci Data. 2019 Feb 26;6:190031. doi: 10.1038/sdata.2019.31 (PMC6390702; doi:10.1038/sdata.2019.31)
Supplement: Supplementary file 1 [file sdata201931-isa1.zip › a_Zhou447B_assay.txt]

Sample Name	Protocol REF	Parameter Value[instrument]	Parameter Value[manufacturer]	Assay Name	Raw Data File	Comment[Data Repository]	Comment[Data Record Accession]	Comment[Data Record URI]	Protocol REF	Derived Data File	Comment[Data Repository]	Comment[Data Record Accession]	Comment[Data Record URI]
ADSC N7	Single-cell RNA-seq library preparation & sequencing	NovaSeq 6000	Illumina	N7	SRX4119294	NCBI Sequence Read Archive	SRP148833	http://identifiers.org/insdc.sra:SRP148833	Dimensional reduction clustering & t-SNE projection	cluster_cell_cycle_Info_ADSCs	figshare	doi:10.6084/m9.figshare.c.4286855.v2	https://doi.org/10.6084/m9.figshare.c.4286855.v2
ADSC N5	Single-cell RNA-seq library preparation & sequencing	NovaSeq 6000	Illumina	N5	SRX4119295	NCBI Sequence Read Archive	SRP148833	http://identifiers.org/insdc.sra:SRP148833	Dimensional reduction clustering & t-SNE projection	cluster_cell_cycle_Info_ADSCs	figshare	doi:10.6084/m9.figshare.c.4286855.v2	https://doi.org/10.6084/m9.figshare.c.4286855.v2
ADSC N8	Single-cell RNA-seq library preparation & sequencing	NovaSeq 6000	Illumina	N8	SRX4119296	NCBI Sequence Read Archive	SRP148833	http://identifiers.org/insdc.sra:SRP148833	Dimensional reduction clustering & t-SNE projection	cluster_cell_cycle_Info_ADSCs	figshare	doi:10.6084/m9.figshare.c.4286855.v2	https://doi.org/10.6084/m9.figshare.c.4286855.v2
